# Supplementary material for: Genome-Wide Identification of 13 miR5200 Loci in Wheat and Investigation of Their Regulatory Roles Under Stress
Source: Genes (Basel). 2025 Nov 9;16(11):1349. doi: 10.3390/genes16111349 (PMC12652891; doi:10.3390/genes16111349)
Supplement: Supplementary file 1 [file genes-16-01349-s001.zip]

Archive with 10 entries (10 files):
- Figure S1.jpg
- Table S1.xlsx
- Table S2.xlsx
- Table S3.xlsx
- Table S4.xlsx
- Table S5.xlsx
- Text S1.pdf
- Text S2.pdf
- Text S3.pdf
- Text S4.pdf
