# Supplementary material for: Genome-Wide Identification of 13 miR5200 Loci in Wheat and Investigation of Their Regulatory Roles Under Stress
Source: Genes (Basel). 2025 Nov 9;16(11):1349. doi: 10.3390/genes16111349 (PMC12652891; doi:10.3390/genes16111349)
Supplement: Supplementary file 1 [file genes-16-01349-s001.zip › Table S1.xlsx]

## Sheet: Sheet1
Table S1. Primers for gene locus identification
Primer ID	Primer Sequence
7A2-F	GCTTTGGACTGAAGATTTACACTAGC
7A2-R	AGCAAGGGCTATGGGTATGACT
7A3-F	ATAATTTTATGAGCTTATGTATTTTTCTTTGAAAAAATGAT
7A3-R	ATATTCCTTCGTGTACCTGTCG
7A4-F	ATGGTGAACTAATTTGATGCTTCGAG
7A4-R	TTAGCACACACATCTGTTTGCAT
7A5-F	TCGAGTTGAAGATTTACACCGGC
7A5-R	AGAAAAAAGGTGAATCAAGTAGCACACAG
7B1-F	TCGAGTTGAAGATTTACACCGACAA
7B1-R	ATATTCCTTCATGTACCTGTCGAGAAAAA
7B2-F	ATTCTTCACATCAAAGAAATTGTGAAACAAT
7B2-R	GTAGCACACACATCCTTTTGCAT
7B3-F	GCTTCGAACTGAAGATTTACACCGG
7B3-R	AATGGGGGCTATGTGTGTAACTGTA
7D1-F	TCGAGTTGAAGATATACACTGGCAAAAG
7D1-R	ATATTCCTTCATGTATCTGTCGAGAAAAAAGG
7D2-F	GGAATTAATTCTTTGCATCAAAGAAATTGTG
7D2-R	AGTAGCACACACATCCTTTTGC
7D3-F	AAAACAAGATGATGCAACGAGGATG
7D3-R	ATAAGAATAAAGAAACATATCTGTCAAAAAATAACGAT
Un-F	TTCTTAAAACAAGATGATGCAACGAGTTATT
Un-R	TGTGATAGTTGTCGGCTCTATGAGA
VRN3-F	CCATGGCCGGTAGGGATAG
VRN3-R	ATTGTACATCCTCCTGCCGC
mVRN3-F	GATCCCAATTTACGCGAATACTTACACTGGCTTGTGACAGATATCCC
mVRN3-R	CAGTGTAAGTATTCGCGTAAATTGGGATCGCTTGGACTTGG
3301-7A2-F	CGGGGGACTCTTGACCATGGTAGCTTTGGACTGAAGATTTACACTAGC
3301-7A2-R	GCTTGTTGCCCGCTTCGAAAGCAAGGGCTATGGGTATGACT
3301-7A3-F	CGGGGGACTCTTGACCATGGTAATAATTTTATGAGCTTATGTATTTTTCTTTGAAAAAATGAT
3301-7A3-R	GCTTGTTGCCCGCTTCGAAATATTCCTTCGTGTACCTGTCG
3301-7A4-F	CGGGGGACTCTTGACCATGGTAATGGTGAACTAATTTGATGCTTCGAG
3301-7A4-R	GCTTGTTGCCCGCTTCGAATTAGCACACACATCTGTTTGCAT
3301-7A5-F	CGGGGGACTCTTGACCATGGTATCGAGTTGAAGATTTACACCGGC
3301-7A5-R	GCTTGTTGCCCGCTTCGAAAGAAAAAAGGTGAATCAAGTAGCACACAG
3301-7B1-F	CGGGGGACTCTTGACCATGGTATCGAGTTGAAGATTTACACCGACAA
3301-7B1-R	GCTTGTTGCCCGCTTCGAAATATTCCTTCATGTACCTGTCGAGAAAAA
3301-7B2-F	CGGGGGACTCTTGACCATGGTAATTCTTCACATCAAAGAAATTGTGAAACAAT
3301-7B2-R	GCTTGTTGCCCGCTTCGAAGTAGCACACACATCCTTTTGCAT
3301-7B3-F	CGGGGGACTCTTGACCATGGTAGCTTCGAACTGAAGATTTACACCGG
3301-7B3-R	GCTTGTTGCCCGCTTCGAAAATGGGGGCTATGTGTGTAACTGTA
3301-7D1-F	CGGGGGACTCTTGACCATGGTATCGAGTTGAAGATATACACTGGCAAAAG
3301-7D1-R	GCTTGTTGCCCGCTTCGAAATATTCCTTCATGTATCTGTCGAGAAAAAAGG
3301-7D2-F	CGGGGGACTCTTGACCATGGTAGGAATTAATTCTTTGCATCAAAGAAATTGTG
3301-7D2-R	GCTTGTTGCCCGCTTCGAAAGTAGCACACACATCCTTTTGC
3301-7D3-F	CGGGGGACTCTTGACCATGGTAAAAACAAGATGATGCAACGAGGATG
3301-7D3-R	GCTTGTTGCCCGCTTCGAAATAAGAATAAAGAAACATATCTGTCAAAAAATAACGAT
3301-Un-F	CGGGGGACTCTTGACCATGGTATTCTTAAAACAAGATGATGCAACGAGTTATT
3301-Un-R	GCTTGTTGCCCGCTTCGAATGTGATAGTTGTCGGCTCTATGAGA
3301-VRN3-F	GGACTCTTGACCATGGGCCACCATGGCCGGTAGGGATAGGG
3301-VRN3-R	AGGAGAAAAACTAGAAATTTACCCTCAGATCTACTCAATTGTACATCCTCCTGCCGC
3301-mVRN3-F	GGACTCTTGACCATGGGCCACCATGGCCGGTAGGGATAGGG
3301-mVRN3-R	AGGAGAAAAACTAGAAATTTACCCTCAGATCTACTCAATTGTACATCCTCCTGCCGC
