# Supplementary material for: Genome-Wide Identification of 13 miR5200 Loci in Wheat and Investigation of Their Regulatory Roles Under Stress
Source: Genes (Basel). 2025 Nov 9;16(11):1349. doi: 10.3390/genes16111349 (PMC12652891; doi:10.3390/genes16111349)
Supplement: Supplementary file 1 [file genes-16-01349-s001.zip › Table S2.xlsx]

## Sheet: Sheet1
Table S2. Primers for expression analysis
Primer ID	Primer Sequence
qVRN3-F	GCTTTGGACTGAAGATTTACACTAGC
qVRN3-R	AGCAAGGGCTATGGGTATGACT
qmiR5200-F	AAGCCTTAGGCTAGAGTATCTACAGTTGTTGTTGTTAT
qmiR5200-R	GTCGTATCCAGTGCAGGGTCCGAGGTATTCGCACTGGATACGACAAGCCT
actin-F	CCAAGGCGGAGTACGATGAGTCT
actin-R	TTCATACAGCAGGCAAGCACCAT
L25-F	CCCCTCACCACAGAGTCTGC
L25-R	AAGGGTGTTGTTGTCCTCAATCTT
