# Supplementary material for: Genome-Wide Identification of 13 miR5200 Loci in Wheat and Investigation of Their Regulatory Roles Under Stress
Source: Genes (Basel). 2025 Nov 9;16(11):1349. doi: 10.3390/genes16111349 (PMC12652891; doi:10.3390/genes16111349)
Supplement: Supplementary file 1 [file genes-16-01349-s001.zip › Table S3.xlsx]

## Sheet: Sheet1
Table S3. Predicted target genes of tae-miR5200
#	Gene ID	Expectation	Alignment	Inhibition
1	TraesCS3A02G143100	2.5	:::::::::::::: .:.::	Cleavage
2	TraesCS3B02G162000	2.5	:::::::::::::: .:.::	Cleavage
3	TraesCS3D02G144500	2.5	:::::::::::::: .:.::	Cleavage
4	TraesCS7A02G115400	2.5	: ::::::::::::::: ::	Cleavage
5	TraesCS7B02G013100	2.5	: ::::::::::::::: ::	Cleavage
6	TraesCS7D02G111600	2.5	: ::::::::::::::: ::	Cleavage
7	TraesCS3B02G000400	2.5	::::::: ::::::::::	Translation
8	TraesCS3A02G001500	2.5	::::::: ::::::::::	Translation
9	TraesCS5D02G072900	3	:::.:::::::::::: :::	Cleavage
10	TraesCS4B02G222000	3	..:.:::.:::::::: :.::	Cleavage
11	TraesCS5B02G568800	3	::.::.::::::::.::.	Cleavage
12	TraesCS7B02G002900	3	::.::.::::::::.::.	Cleavage
13	TraesCS2B02G051900	3	.:: :::::::::::::.	Cleavage
14	TraesCS5B02G036900	3.5	..:.::::::::::.::::	Cleavage
15	TraesCS6D02G338800	3.5	..:.:::.::::::.:.:.:	Cleavage
16	TraesCS2B02G511100	3.5	.:.:::.::::: ::::..:	Cleavage
17	TraesCS5D02G561000	3.5	::.::.:::.::::.::.	Cleavage
18	TraesCS4B02G229900	3.5	.::::: :: .::.::::::	Translation
19	TraesCS5D02G147700	3.5	:: :::::::.::::::	Cleavage
20	TraesCS4A02G073700	3.5	.::::: :: .::.::::::	Translation
21	TraesCS4D02G231300	3.5	.::::: :: .::.::::::	Translation
22	TraesCS6B02G013200	3.5	::: ::::: ::::::::	Cleavage
23	TraesCS6B02G041800	3.5	::: :: :::::::::::	Cleavage
24	TraesCS5A02G509700	3.5	:::: ::::::::: :::	Cleavage
25	TraesCS7A02G366700	4	.:::.::.::::: ::::: :	Cleavage
26	TraesCS2D02G510100	4	:. .:::.:::.:::::::.	Cleavage
27	TraesCS2B02G536900	4	:. .:::.:::.:::::::.	Cleavage
28	TraesCS2D02G510300	4	:. .:::.:::.:::::::.	Cleavage
29	TraesCS2D02G510000	4	:. .:::.:::.:::::::.	Cleavage
30	TraesCS2A02G132300	4	:: ::: :::::::: ::.::	Cleavage
31	TraesCS2B02G154800	4	:: ::: :::::::: ::.::	Cleavage
32	TraesCS2D02G134200	4	:: ::: :::::::: ::.::	Cleavage
33	TraesCS4A02G397800	4	.:::. :.:: :::.::::::	Translation
34	TraesCS5A02G117700	4	:.::::: : ::::.:.:.::	Cleavage
35	TraesCS1D02G064200	4	.::.::::::. :::::.:	Cleavage
36	TraesCS2A02G125100	4	:::::: :: :::: :::::	Translation
37	TraesCS3D02G069900	4	:::: ::::: ::.::::..	Translation
38	TraesCS3B02G085100	4	:::: ::::: ::.::::..	Translation
39	TraesCS2B02G147600	4	:::::: :: :::: :::::	Translation
40	TraesCS2B02G489600	4	.:.:::.:: .::::.::.:	Translation
41	TraesCS2D02G128200	4	:::::: :: :::: :::::	Translation
42	TraesCS5A02G546800	4	:: :: :::::::::.:.::	Cleavage
43	TraesCS1B02G234000	4	: :..::::: ::::::::.	Translation
44	TraesCS2D02G292000	4	:::::::::: :::: ::	Cleavage
45	TraesCSU02G202000	4	:::::::::: :::: ::	Cleavage
46	TraesCS6B02G088000	4	: :::::.: :::: :.::::	Cleavage
47	TraesCS6A02G095100	4	: :::::.: :::: :.::::	Cleavage
48	TraesCS2B02G221100	4	.:: ::: :: :::.::::::	Translation
49	TraesCS2A02G090600	4	.:: .:: ::::::.:.::.:	Cleavage
50	TraesCS3B02G492600	4	:. : ::::::::::: :.::	Cleavage
51	TraesCS3D02G010000	4	:::::: ::::::::::	Translation
52	TraesCS7D02G479800	4	.:: :: :::::: ::::.::	Cleavage
53	TraesCS5A02G093300	4.5	:.:.:::: :::: ::.:.::	Cleavage
54	TraesCS5B02G099400	4.5	:.:.:::: :::: ::.:.::	Cleavage
55	TraesCS5D02G105600	4.5	:.:.:::: :::: ::.:.::	Cleavage
56	TraesCS7A02G216900	4.5	:: :::::::::: ::: .::	Cleavage
57	TraesCS7D02G218400	4.5	:: :::::::::: ::: .::	Cleavage
58	TraesCS7B02G123900	4.5	:: :::::::::: ::: .::	Cleavage
59	TraesCS4A02G451100	4.5	.:::.::.::::: .::::::	Cleavage
60	TraesCS3B02G216900	4.5	:::. : :.:::::::::::::	Cleavage
61	TraesCS3D02G191200	4.5	:::. : :.:::::::::::::	Cleavage
62	TraesCS3A02G187500	4.5	:::. : :.:::::::::::::	Cleavage
63	TraesCS4D02G222400	4.5	..:.:::.: :::::: :.::	Cleavage
64	TraesCS1B02G121100	4.5	::: : :::: :::::.:.::	Translation
65	TraesCS2A02G391600	4.5	.::::: :: :::.::::::	Translation
66	TraesCS2D02G389900	4.5	.::::: :: :::.::::::	Translation
67	TraesCS6D02G213800	4.5	:.: :::. :::: :::::::	Cleavage
68	TraesCS6B02G259800	4.5	:.: :::. :::: :::::::	Cleavage
69	TraesCS2A02G167200	4.5	.:::::. :::::.:.:.:	Cleavage
70	TraesCS4B02G301800	4.5	:.::::: :::: ::.::::	Cleavage
71	TraesCS4A02G003600	4.5	:.::::: :::: ::.::::	Cleavage
72	TraesCS3B02G084500	4.5	:::. ::::: ::.:::::	Translation
73	TraesCS3B02G224700	4.5	:: .:::::::: ::.::::	Cleavage
74	TraesCS2D02G391700	4.5	: :::::. : :::::::::	Translation
75	TraesCS5A02G387700	4.5	::: ::.:::::: ::::.	Cleavage
76	TraesCS5B02G392800	4.5	::: ::.:::::: ::::.	Cleavage
77	TraesCS5D02G397600	4.5	::: ::.:::::: ::::.	Cleavage
78	TraesCS1B02G075500	4.5	.:::::. ::.::::: :.:	Cleavage
79	TraesCS3B02G507700	4.5	:::. :::: .::.:::::.	Translation
80	TraesCS5B02G554400	4.5	.:::: :::::::::.:	Cleavage
81	TraesCS4A02G324000	4.5	.:::: :::::::::.:	Cleavage
82	TraesCS3A02G079900	4.5	:::. ::::: ::.::::..	Translation
83	TraesCS7B02G272600	4.5	:: : : ::::::::::: ::	Cleavage
84	TraesCS3D02G070200	4.5	:::. ::::: ::.::::..	Translation
85	TraesCS5B02G056400	5	:::::::.::::: .::::	Cleavage
86	TraesCS5D02G061200	5	:::::::.::::: .::::	Cleavage
87	TraesCS6D02G396400	5	:.:::::.: :::::::::.:	Cleavage
88	TraesCS7B02G494200	5	:::::::. :::::::::.	Cleavage
89	TraesCS7B02G426600	5	:::.::: : ::::::.: ::	Cleavage
90	TraesCS2D02G361900	5	::::.: :::::: . :::::	Cleavage
91	TraesCS4A02G124600	5	.::..::.:::: ::: :.::	Cleavage
92	TraesCS6D02G327900	5	:::::: . ::: :.::::::	Cleavage
93	TraesCS6A02G345400	5	:::::: . ::: :.::::::	Cleavage
94	TraesCS6B02G378200	5	:::::: . ::: :.::::::	Cleavage
95	TraesCS2A02G040000	5	:: ..::.:::: ::::::..	Cleavage
96	TraesCS1B02G002300	5	:::.::: : :::::: :.::	Cleavage
97	TraesCS1A02G441900	5	:: .::.:::.::::.:::	Cleavage
98	TraesCS5A02G036300	5	..:. ::.::::::.::::	Cleavage
99	TraesCS7A02G037300	5	.::..::.::::: .::::::	Cleavage
100	TraesCS5D02G367400	5	::.:::: :::::::.: :	Cleavage
101	TraesCS3B02G072300	5	::::: :::::: ::.:::	Cleavage
102	TraesCSU02G226200	5	.:::. ::: ::::::.::.	Cleavage
103	TraesCS2A02G293600	5	:.:::: :::::::.::	Cleavage
104	TraesCS4A02G389400	5	.::: ::::: :::: ::::	Translation
105	TraesCS3A02G370500	5	:::.::::::.::: . :.:	Cleavage
106	TraesCS7B02G243500	5	::: .: ::::.::.:.:::	Cleavage
