# Supplementary material for: Genome-Wide Identification of 13 miR5200 Loci in Wheat and Investigation of Their Regulatory Roles Under Stress
Source: Genes (Basel). 2025 Nov 9;16(11):1349. doi: 10.3390/genes16111349 (PMC12652891; doi:10.3390/genes16111349)
Supplement: Supplementary file 1 [file genes-16-01349-s001.zip › Table S4.xlsx]

## Sheet: tae-miR5200-A2
Table S4. Cis-acting elements in the promoter region of the tae-miR5200-A2
Cis-acting Element ID	Base Sequence	Start Position	Length of Base Sequence	Sequence Strand (+/-)	Information Source
MYB	CAACCA	334	6	+	Arabidopsis thaliana
MYB	CAACCA	342	6	+	Arabidopsis thaliana
MYB	TAACCA	909	6	-	Arabidopsis thaliana
MYB	CAACAG	1174	6	-	Arabidopsis thaliana
MYB	TAACCA	1495	6	+	Arabidopsis thaliana
MBS	CAACTG	4	6	-	Arabidopsis thaliana
MBS	CAACTG	1037	6	+	Arabidopsis thaliana
MBS	CAACTG	1331	6	-	Arabidopsis thaliana
MBS	CAACTG	1721	6	+	Arabidopsis thaliana
MYC	CAATTG	544	6	+	Arabidopsis thaliana
MYC	CATGTG	1324	6	-	Arabidopsis thaliana
MYC	CATGTG	1408	6	+	Arabidopsis thaliana
Myb-binding site	CAACAG	1174	6	-	Nicotiana tabacum
Unnamed__4	CTCC	23	4	+	Petroselinum hortense
Unnamed__4	CTCC	52	4	+	Petroselinum hortense
Unnamed__4	CTCC	213	4	-	Petroselinum hortense
Unnamed__4	CTCC	358	4	+	Petroselinum hortense
Unnamed__4	CTCC	554	4	-	Petroselinum hortense
Unnamed__4	CTCC	711	4	+	Petroselinum hortense
Unnamed__4	CTCC	764	4	+	Petroselinum hortense
Unnamed__4	CTCC	1059	4	+	Petroselinum hortense
Unnamed__4	CTCC	1289	4	+	Petroselinum hortense
Unnamed__4	CTCC	1350	4	+	Petroselinum hortense
Unnamed__4	CTCC	1379	4	+	Petroselinum hortense
Unnamed__4	CTCC	1625	4	+	Petroselinum hortense
Unnamed__4	CTCC	1674	4	+	Petroselinum hortense
Unnamed__4	CTCC	1766	4	+	Petroselinum hortense
Unnamed__4	CTCC	1850	4	-	Petroselinum hortense
MYB-like sequence	TAACCA	909	6	-	Arabidopsis thaliana
MYB-like sequence	TAACCA	1495	6	+	Arabidopsis thaliana
Box 4	ATTAAT	1101	6	-	Petroselinum crispum
G-box	CACGTG	320	6	+	Arabidopsis thaliana
G-Box	CACGTG	320	6	+	Pisum sativum
CTAG-motif	ACTAGCAGAA	1900	9	+	Avena sativa
AAGAA-motif	GAAAGAA	533	7	+	Avena sativa
GT1-motif	GGTTAA	910	6	+	Arabidopsis thaliana
ARE	AAACCA	1743	6	-	Zea mays
CAAT-box	CAAT	40	4	+	Nicotiana glutinosa
CAAT-box	CAAT	94	4	-	Nicotiana glutinosa
CAAT-box	CAAAT	173	5	+	Pisum sativum
CAAT-box	CAAT	198	4	+	Nicotiana glutinosa
CAAT-box	CAAT	236	4	-	Nicotiana glutinosa
CAAT-box	CAAT	412	4	+	Nicotiana glutinosa
CAAT-box	CAAT	444	4	+	Nicotiana glutinosa
CAAT-box	CAAT	544	4	+	Nicotiana glutinosa
CAAT-box	CAAT	546	4	-	Nicotiana glutinosa
CAAT-box	CAAT	701	4	-	Nicotiana glutinosa
CAAT-box	CAAT	731	4	-	Nicotiana glutinosa
CAAT-box	CAAT	736	4	-	Nicotiana glutinosa
CAAT-box	CAAAT	871	5	-	Pisum sativum
CAAT-box	CAAT	898	4	-	Nicotiana glutinosa
CAAT-box	CAAT	906	4	+	Nicotiana glutinosa
CAAT-box	CAAT	927	4	-	Nicotiana glutinosa
CAAT-box	CAAT	932	4	-	Nicotiana glutinosa
CAAT-box	CAAAT	940	5	+	Pisum sativum
CAAT-box	CAAT	1064	4	+	Nicotiana glutinosa
CAAT-box	CAAT	1123	4	-	Nicotiana glutinosa
CAAT-box	CAAT	1132	4	+	Nicotiana glutinosa
CAAT-box	CAAT	1159	4	+	Nicotiana glutinosa
CAAT-box	CAAT	1308	4	-	Nicotiana glutinosa
CAAT-box	CAAT	1313	4	-	Nicotiana glutinosa
CAAT-box	CAAT	1367	4	+	Nicotiana glutinosa
CAAT-box	CAAAT	1482	5	-	Pisum sativum
CAAT-box	CAAT	1523	4	+	Nicotiana glutinosa
CAAT-box	CAAT	1730	4	+	Nicotiana glutinosa
CAAT-box	CAAT	1754	4	-	Nicotiana glutinosa
CAAT-box	CAAT	1783	4	+	Nicotiana glutinosa
CAAT-box	CAAT	1840	4	+	Nicotiana glutinosa
DRE1	ACCGAGA	1824	7	+	Zea mays
DRE core	GCCGAC	769	6	-	Arabidopsis thaliana
ABRE	CACGTG	320	6	+	Arabidopsis thaliana
ABRE	ACGTG	321	5	+	Arabidopsis thaliana
ABRE	GACACGTGGC	1322	9	-	Triticum aestivum
O2-site	GATGACATGG	278	9	-	Zea mays
O2-site	GATGACATGG	1603	9	-	Zea mays
CAT-box	GCCACT	438	6	+	Arabidopsis thaliana
CAT-box	GCCACT	744	6	+	Arabidopsis thaliana
GARE-motif	TCTGTTG	1173	7	+	Brassica oleracea
I-box	cCATATCCAAT	1089	10	-	Flaveria trinervia
TATA-box	TATACA	43	6	-	Helianthus annuus
TATA-box	TATATA	45	6	+	Arabidopsis thaliana
TATA-box	TATA	47	4	+	Arabidopsis thaliana
TATA-box	TATA	565	4	+	Arabidopsis thaliana
TATA-box	TATA	779	4	+	Arabidopsis thaliana
TATA-box	TATAAAA	882	7	-	Pisum sativum
TATA-box	TATAAA	883	6	-	Helianthus annuus
TATA-box	TATAA	884	5	-	Arabidopsis thaliana
TATA-box	TATA	885	4	+	Arabidopsis thaliana
TATA-box	TACAAAA	957	7	+	Oryza sativa
TATA-box	TATA	1011	4	-	Arabidopsis thaliana
TATA-box	TATACA	1370	6	-	Helianthus annuus
TATA-box	TATATA	1372	6	-	Arabidopsis thaliana
TATA-box	TATA	1374	4	-	Arabidopsis thaliana
TATA-box	ATATAT	1450	6	-	Brassica napus
TATA-box	TATATA	1451	6	-	Arabidopsis thaliana
TATA-box	TATA	1453	4	-	Arabidopsis thaliana
TATA-box	TATAAAA	1490	7	-	Pisum sativum
TATA-box	TATAAA	1491	6	-	Helianthus annuus
TATA-box	TATAA	1492	5	-	Arabidopsis thaliana
TATA-box	TATA	1493	4	-	Arabidopsis thaliana
TATA-box	TATA	1799	4	-	Arabidopsis thaliana
Myb	CAACTG	4	6	-	Arabidopsis thaliana
Myb	TAACTG	132	6	+	Arabidopsis thaliana
Myb	CAACTG	1037	6	+	Arabidopsis thaliana
Myb	CAACTG	1331	6	-	Arabidopsis thaliana
Myb	CAACTG	1721	6	+	Arabidopsis thaliana
AT~TATA-box	TATATA	45	6	+	Arabidopsis thaliana
AT~TATA-box	TATATA	1372	6	-	Arabidopsis thaliana
AT~TATA-box	TATATA	1451	6	-	Arabidopsis thaliana
STRE	AGGGG	390	5	-	Arabidopsis thaliana

## Sheet: tae-miR5200-A3
Table S4. Cis-acting elements in the promoter region of the tae-miR5200-A3
Cis-acting Element ID	Base Sequence	Start Position	Length of Base Sequence	Sequence Strand (+/-)	Information Source
AT~TATA-box	TATATA	1343	6	-	Arabidopsis thaliana
circadian	CAAAGATATC	1087	9	+	Lycopersicon esculentum
STRE	AGGGG	1688	5	-	Arabidopsis thaliana
AAGAA-motif	GAAAGAA	1831	7	+	Avena sativa
O2-site	GATGACATGG	1576	9	-	Zea mays
ARE	AAACCA	1000	6	+	Zea mays
ARE	AAACCA	1005	6	+	Zea mays
ARE	AAACCA	1113	6	-	Zea mays
ABRE	GACACGTGGC	1293	9	-	Triticum aestivum
ABRE	CACGTG	1618	6	-	Arabidopsis thaliana
ABRE	ACGTG	1619	5	+	Arabidopsis thaliana
TGA-element	AACGAC	827	6	-	Brassica oleracea
GT1-motif	GGTTAA	64	6	+	Arabidopsis thaliana
GT1-motif	GGTTAA	660	6	-	Arabidopsis thaliana
CGTCA-motif	CGTCA	153	5	-	Hordeum vulgare
CAT-box	GCCACT	1273	6	-	Arabidopsis thaliana
CAT-box	GCCACT	1736	6	+	Arabidopsis thaliana
CAAT-box	CAAAT	25	5	-	Pisum sativum
CAAT-box	CAAAT	49	5	+	Pisum sativum
CAAT-box	CAAT	86	4	-	Nicotiana glutinosa
CAAT-box	CAAAT	94	5	+	Pisum sativum
CAAT-box	CAAT	261	4	-	Nicotiana glutinosa
CAAT-box	CAAT	337	4	+	Nicotiana glutinosa
CAAT-box	CAAT	380	4	+	Nicotiana glutinosa
CAAT-box	CAAT	555	4	-	Nicotiana glutinosa
CAAT-box	CAAAT	601	5	+	Pisum sativum
CAAT-box	CAAT	632	4	+	Nicotiana glutinosa
CAAT-box	CAAT	718	4	+	Nicotiana glutinosa
CAAT-box	CAAT	856	4	+	Nicotiana glutinosa
CAAT-box	CAAT	881	4	+	Nicotiana glutinosa
CAAT-box	CCAAT	901	5	+	Arabidopsis thaliana
CAAT-box	CAAT	902	4	+	Nicotiana glutinosa
CAAT-box	CCAAT	930	5	+	Arabidopsis thaliana
CAAT-box	CAAT	931	4	+	Nicotiana glutinosa
CAAT-box	CAAAT	966	5	+	Pisum sativum
CAAT-box	CAAAT	1075	5	-	Pisum sativum
CAAT-box	CAAT	1103	4	+	Nicotiana glutinosa
CAAT-box	CAAT	1130	4	+	Nicotiana glutinosa
CAAT-box	CAAAT	1143	5	-	Pisum sativum
CAAT-box	CAAT	1279	4	-	Nicotiana glutinosa
CAAT-box	CAAT	1284	4	-	Nicotiana glutinosa
CAAT-box	CAAT	1338	4	+	Nicotiana glutinosa
CAAT-box	CAAT	1392	4	-	Nicotiana glutinosa
CAAT-box	CAAAT	1471	5	+	Pisum sativum
CAAT-box	CAAT	1496	4	+	Nicotiana glutinosa
CAAT-box	CAAT	1534	4	-	Nicotiana glutinosa
CAAT-box	CAAT	1710	4	+	Nicotiana glutinosa
CAAT-box	CAAT	1742	4	+	Nicotiana glutinosa
CAAT-box	CAAT	1842	4	+	Nicotiana glutinosa
CAAT-box	CAAT	1844	4	-	Nicotiana glutinosa
TGACG-motif	TGACG	153	5	+	Hordeum vulgare
Unnamed__4	CTCC	1186	4	-	Petroselinum hortense
Unnamed__4	CTCC	1260	4	+	Petroselinum hortense
Unnamed__4	CTCC	1321	4	+	Petroselinum hortense
Unnamed__4	CTCC	1350	4	+	Petroselinum hortense
Unnamed__4	CTCC	1511	4	-	Petroselinum hortense
Unnamed__4	CTCC	1656	4	+	Petroselinum hortense
Unnamed__4	CTCC	1852	4	-	Petroselinum hortense
MYB	TAACCA	63	6	-	Arabidopsis thaliana
MYB	CAACCA	218	6	+	Arabidopsis thaliana
MYB	TAACCA	661	6	+	Arabidopsis thaliana
MYB	CAACCA	832	6	-	Arabidopsis thaliana
MYB	CAACCA	1632	6	+	Arabidopsis thaliana
MYB	CAACCA	1640	6	+	Arabidopsis thaliana
Myb	TAACTG	180	6	+	Arabidopsis thaliana
Myb	CAACTG	1302	6	-	Arabidopsis thaliana
Myb	TAACTG	1430	6	+	Arabidopsis thaliana
as-1	TGACG	153	5	+	Arabidopsis thaliana
MYB-like sequence	TAACCA	63	6	-	Arabidopsis thaliana
MYB-like sequence	TAACCA	661	6	+	Arabidopsis thaliana
MBS	CAACTG	1302	6	-	Arabidopsis thaliana
G-box	CACGTG	1618	6	-	Arabidopsis thaliana
G-Box	CACGTG	1618	6	-	Pisum sativum
MYC	CATGTG	1295	6	-	Arabidopsis thaliana
MYC	CAATTG	1842	6	-	Arabidopsis thaliana
TATA-box	TATAAAA	36	7	-	Pisum sativum
TATA-box	TATAAA	37	6	-	Helianthus annuus
TATA-box	TATAA	38	5	-	Arabidopsis thaliana
TATA-box	TATA	39	4	+	Arabidopsis thaliana
TATA-box	TACAAAA	111	7	+	Oryza sativa
TATA-box	ATATAA	223	6	+	Brassica oleracea
TATA-box	TATA	224	4	+	Arabidopsis thaliana
TATA-box	TACAAAA	353	7	+	Oryza sativa
TATA-box	ATATAA	363	6	+	Brassica oleracea
TATA-box	TATA	364	4	+	Arabidopsis thaliana
TATA-box	TATA	440	4	+	Arabidopsis thaliana
TATA-box	TATA	467	4	+	Arabidopsis thaliana
TATA-box	TATTTAAA	695	8	-	Arabidopsis thaliana
TATA-box	TATA	782	4	+	Arabidopsis thaliana
TATA-box	TATA	922	4	+	Arabidopsis thaliana
TATA-box	TATA	1038	4	-	Arabidopsis thaliana
TATA-box	TATA	1166	4	-	Arabidopsis thaliana
TATA-box	TATACA	1341	6	-	Helianthus annuus
TATA-box	TATATA	1343	6	-	Arabidopsis thaliana
TATA-box	TATA	1345	4	-	Arabidopsis thaliana
TATA-box	TATA	1863	4	-	Arabidopsis thaliana
W box	TTGACC	188	6	-	Arabidopsis thaliana
W box	TTGACC	896	6	+	Arabidopsis thaliana

## Sheet: tae-miR5200-A5
Table S4. Cis-acting elements in the promoter region of the tae-miR5200-A5
Cis-acting Element ID	Base Sequence	Start Position	Length of Base Sequence	Sequence Strand (+/-)	Information Source
LTR	CCGAAA	841	6	+	Hordeum vulgare
LTR	CCGAAA	973	6	-	Hordeum vulgare
Unnamed__2	CCCCGG	639	6	+	Zea mays
G-Box	TCCACATGGCA	721	10	+	Triticum aestivum
G-Box	CACGTT	1544	6	+	Pisum sativum
AC-I	(T/C)C(T/C)(C/T)ACC(T/C)ACC	6	8.5	+	Phaseolus vulgaris
AC-I	(T/C)C(T/C)(C/T)ACC(T/C)ACC	672	9	-	Phaseolus vulgaris
TCT-motif	TCTTAC	269	6	-	Arabidopsis thaliana
STRE	AGGGG	71	5	-	Arabidopsis thaliana
STRE	AGGGG	515	5	+	Arabidopsis thaliana
STRE	AGGGG	1081	5	-	Arabidopsis thaliana
MYC	CATGTG	54	6	-	Arabidopsis thaliana
MYC	CATTTG	224	6	-	Arabidopsis thaliana
MYC	CAATTG	308	6	+	Arabidopsis thaliana
MYC	CAATTG	572	6	+	Arabidopsis thaliana
MYC	CATGTG	723	6	-	Arabidopsis thaliana
MYC	CAATTG	1201	6	-	Arabidopsis thaliana
TCCC-motif	TCTCCCT	1010	7	+	Spinacia oleracea
TCCC-motif	TCTCCCT	1555	7	+	Spinacia oleracea
CAAT-box	CCAAT	45	5	+	Arabidopsis thaliana
CAAT-box	CAAT	46	4	+	Nicotiana glutinosa
CAAT-box	CCAAT	93	5	+	Arabidopsis thaliana
CAAT-box	CAAT	94	4	+	Nicotiana glutinosa
CAAT-box	CCAAT	104	5	-	Arabidopsis thaliana
CAAT-box	CAAT	196	4	-	Nicotiana glutinosa
CAAT-box	CAAAT	224	5	+	Pisum sativum
CAAT-box	CAAT	254	4	+	Nicotiana glutinosa
CAAT-box	CAAT	308	4	+	Nicotiana glutinosa
CAAT-box	CAAT	310	4	-	Nicotiana glutinosa
CAAT-box	CAAT	411	4	+	Nicotiana glutinosa
CAAT-box	CAAT	433	4	-	Nicotiana glutinosa
CAAT-box	CAAT	523	4	+	Nicotiana glutinosa
CAAT-box	CAAT	528	4	+	Nicotiana glutinosa
CAAT-box	CAAT	572	4	+	Nicotiana glutinosa
CAAT-box	CAAT	574	4	-	Nicotiana glutinosa
CAAT-box	CAAT	649	4	-	Nicotiana glutinosa
CAAT-box	CAAAT	661	5	+	Pisum sativum
CAAT-box	CCAAT	705	5	-	Arabidopsis thaliana
CAAT-box	CAAT	826	4	+	Nicotiana glutinosa
CAAT-box	CAAT	857	4	-	Nicotiana glutinosa
CAAT-box	CAAAT	928	5	-	Pisum sativum
CAAT-box	CAAT	940	4	-	Nicotiana glutinosa
CAAT-box	CAAAT	959	5	-	Pisum sativum
CAAT-box	CCAAT	1070	5	-	Arabidopsis thaliana
CAAT-box	CAAT	1096	4	+	Nicotiana glutinosa
CAAT-box	CCAAT	1159	5	-	Arabidopsis thaliana
CAAT-box	CAAT	1164	4	+	Nicotiana glutinosa
CAAT-box	CCAAT	1200	5	+	Arabidopsis thaliana
CAAT-box	CAAT	1201	4	+	Nicotiana glutinosa
CAAT-box	CAAT	1203	4	-	Nicotiana glutinosa
CAAT-box	CAAT	1387	4	-	Nicotiana glutinosa
CAAT-box	CAAT	1394	4	-	Nicotiana glutinosa
CAAT-box	CAAT	1594	4	-	Nicotiana glutinosa
CAAT-box	CAAT	1605	4	+	Nicotiana glutinosa
CAAT-box	CAAT	1750	4	+	Nicotiana glutinosa
DRE core	GCCGAC	634	6	+	Arabidopsis thaliana
TATA-box	ATATAT	256	6	+	Brassica napus
TATA-box	TATA	257	4	+	Arabidopsis thaliana
TATA-box	TATA	617	4	+	Arabidopsis thaliana
TATA-box	TATACA	651	6	-	Helianthus annuus
TATA-box	TATA	653	4	+	Arabidopsis thaliana
TATA-box	TATA	1469	4	-	Arabidopsis thaliana
TATA-box	TATAA	1829	5	-	Arabidopsis thaliana
TATA-box	TATA	1830	4	-	Arabidopsis thaliana
MYB recognition site	CCGTTG	373	6	-	Arabidopsis thaliana
MYB recognition site	CCGTTG	1259	6	+	Arabidopsis thaliana
MYB	CAACCA	220	6	+	Arabidopsis thaliana
MYB	CAACCA	1140	6	+	Arabidopsis thaliana
ABRE4	CACGTA	1471	6	-	Zea mays
dOCT	CACGGATC	503	8	+	Zea mays
AAGAA-motif	GAAAGAA	302	7	-	Avena sativa
CTAG-motif	ACTAGCAGAA	169	9	-	Avena sativa
TGACG-motif	TGACG	208	5	-	Hordeum vulgare
ABRE	ACGTG	1472	5	+	Arabidopsis thaliana
ABRE	GCAACGTGTC	1542	9	-	Hordeum vulgare
ABRE	ACGTG	1544	5	-	Arabidopsis thaliana
ARE	AAACCA	1055	6	+	Zea mays
ARE	AAACCA	1123	6	+	Zea mays
ARE	AAACCA	1599	6	+	Zea mays
ARE	AAACCA	1710	6	-	Zea mays
P-box	CCTTTTG	22	7	-	Oryza sativa
Unnamed__1	CGTGG	399	5	+	Zea mays
Unnamed__1	CGTGG	502	5	-	Zea mays
Unnamed__1	CGTGG	510	5	-	Zea mays
Unnamed__1	GCCACGTGGC	721	9	+	Petunia sp.
Unnamed__1	CGTGG	1412	5	-	Zea mays
Unnamed__1	CGTGG	1659	5	+	Zea mays
OCT	CGCGGATC	1432	8	-	Zea mays
Unnamed__4	CTCC	808	4	+	Petroselinum hortense
Unnamed__4	CTCC	1011	4	+	Petroselinum hortense
Unnamed__4	CTCC	1249	4	+	Petroselinum hortense
Unnamed__4	CTCC	1272	4	-	Petroselinum hortense
Unnamed__4	CTCC	1322	4	+	Petroselinum hortense
Unnamed__4	CTCC	1330	4	+	Petroselinum hortense
Unnamed__4	CTCC	1362	4	+	Petroselinum hortense
Unnamed__4	CTCC	1368	4	+	Petroselinum hortense
Unnamed__4	CTCC	1532	4	+	Petroselinum hortense
Unnamed__4	CTCC	1556	4	+	Petroselinum hortense
Unnamed__4	CTCC	1560	4	+	Petroselinum hortense
Unnamed__4	CTCC	1567	4	+	Petroselinum hortense
Unnamed__4	CTCC	1733	4	+	Petroselinum hortense
Unnamed__4	CTCC	1848	4	-	Petroselinum hortense
CCAAT-box	CAACGG	373	6	+	Hordeum vulgare
CCAAT-box	CAACGG	1259	6	-	Hordeum vulgare
G-box	TACGTG	1471	6	+	Arabidopsis thaliana
CGTCA-motif	CGTCA	208	5	+	Hordeum vulgare
CAT-box	GCCACT	1222	6	+	Arabidopsis thaliana
as-1	TGACG	208	5	-	Arabidopsis thaliana
ABRE3a	TACGTG	1471	6	+	Zea mays
WRE3	CCACCT	671	6	-	Pisum sativum

## Sheet: tae-miR5200-B1
Table S4. Cis-acting elements in the promoter region of the tae-miR5200-B1
Cis-acting Element ID	Base Sequence	Start Position	Length of Base Sequence	Sequence Strand (+/-)	Information Source
Unnamed__2	CCCCGG	719	6	+	Zea mays
TCCC-motif	TCTCCCT	1069	7	-	Spinacia oleracea
TCCC-motif	TCTCCCT	1636	7	+	Spinacia oleracea
ABRE	CGTACGTGCA	1412	9	+	Hordeum vulgare
ABRE	ACGTG	1415	5	+	Arabidopsis thaliana
ABRE	ACGTG	1513	5	-	Arabidopsis thaliana
ABRE	ACGTG	1543	5	+	Arabidopsis thaliana
ABRE	GCAACGTGTC	1623	9	-	Hordeum vulgare
ABRE	ACGTG	1625	5	-	Arabidopsis thaliana
MYB	CAACCA	969	6	-	Arabidopsis thaliana
MYB	CAACCA	1217	6	+	Arabidopsis thaliana
CGTCA-motif	CGTCA	102	5	-	Hordeum vulgare
CGTCA-motif	CGTCA	1761	5	-	Hordeum vulgare
Myb	CAACTG	74	6	-	Arabidopsis thaliana
Myb	TAACTG	180	6	-	Arabidopsis thaliana
Myb	CAACTG	286	6	+	Arabidopsis thaliana
Myb	TAACTG	430	6	-	Arabidopsis thaliana
Myb	CAACTG	1757	6	+	Arabidopsis thaliana
STRE	AGGGG	596	5	+	Arabidopsis thaliana
W box	TTGACC	86	6	+	Arabidopsis thaliana
MBS	CAACTG	74	6	-	Arabidopsis thaliana
MBS	CAACTG	286	6	+	Arabidopsis thaliana
MBS	CAACTG	1757	6	+	Arabidopsis thaliana
ABRE3a	TACGTG	1414	6	+	Zea mays
ABRE3a	TACGTG	1513	6	-	Zea mays
ABRE3a	TACGTG	1542	6	+	Zea mays
CCAAT-box	CAACGG	1331	6	-	Hordeum vulgare
G-Box	TCCACATGGCA	801	10	+	Triticum aestivum
G-Box	CACGTT	1625	6	+	Pisum sativum
ATCT-motif	AATCTAATCC	954	9	-	Pisum sativum
Sp1	GGGCGG	1529	6	-	Oryza sativa
ABRE4	CACGTA	1414	6	-	Zea mays
ABRE4	CACGTA	1513	6	+	Zea mays
ABRE4	CACGTA	1542	6	-	Zea mays
TGA-box	TGACGTAA	1761	8	+	Glycine max
TGACG-motif	TGACG	102	5	+	Hordeum vulgare
TGACG-motif	TGACG	1761	5	+	Hordeum vulgare
ARE	AAACCA	70	6	+	Zea mays
ARE	AAACCA	1200	6	+	Zea mays
ARE	AAACCA	1781	6	-	Zea mays
as-1	TGACG	102	5	+	Arabidopsis thaliana
as-1	TGACG	1761	5	+	Arabidopsis thaliana
DRE1	ACCGAGA	1882	7	+	Zea mays
OCT	CGCGGATC	1503	8	-	Zea mays
MYB recognition site	CCGTTG	1331	6	+	Arabidopsis thaliana
Unnamed__4	CTCC	283	4	+	Petroselinum hortense
Unnamed__4	CTCC	343	4	-	Petroselinum hortense
Unnamed__4	CTCC	589	4	+	Petroselinum hortense
Unnamed__4	CTCC	888	4	+	Petroselinum hortense
Unnamed__4	CTCC	911	4	+	Petroselinum hortense
Unnamed__4	CTCC	1071	4	-	Petroselinum hortense
Unnamed__4	CTCC	1089	4	+	Petroselinum hortense
Unnamed__4	CTCC	1321	4	+	Petroselinum hortense
Unnamed__4	CTCC	1336	4	-	Petroselinum hortense
Unnamed__4	CTCC	1344	4	-	Petroselinum hortense
Unnamed__4	CTCC	1394	4	+	Petroselinum hortense
Unnamed__4	CTCC	1402	4	+	Petroselinum hortense
Unnamed__4	CTCC	1434	4	+	Petroselinum hortense
Unnamed__4	CTCC	1526	4	+	Petroselinum hortense
Unnamed__4	CTCC	1613	4	+	Petroselinum hortense
Unnamed__4	CTCC	1637	4	+	Petroselinum hortense
Unnamed__4	CTCC	1641	4	+	Petroselinum hortense
Unnamed__4	CTCC	1648	4	+	Petroselinum hortense
Unnamed__4	CTCC	1803	4	+	Petroselinum hortense
Unnamed__4	CTCC	1912	4	-	Petroselinum hortense
G-box	TACGTG	1414	6	+	Arabidopsis thaliana
G-box	TACGTG	1513	6	-	Arabidopsis thaliana
G-box	TACGTG	1542	6	+	Arabidopsis thaliana
AAGAA-motif	GAAAGAA	384	7	-	Avena sativa
AAGAA-motif	GAAAGAA	1887	7	+	Avena sativa
TGA-element	AACGAC	1058	6	-	Brassica oleracea
Box 4	ATTAAT	1871	6	-	Petroselinum crispum
I-box	GATAAGGGT	89	9	-	Arabidopsis thaliana
LTR	CCGAAA	303	6	+	Hordeum vulgare
LTR	CCGAAA	1051	6	-	Hordeum vulgare
Unnamed__1	CGTGG	583	5	-	Zea mays
Unnamed__1	CGTGG	591	5	-	Zea mays
Unnamed__1	GCCACGTGGC	801	9	+	Petunia sp.
Unnamed__1	CGTGG	918	5	-	Zea mays
Unnamed__1	CGTGG	1483	5	-	Zea mays
Unnamed__1	CGTGG	1512	5	-	Zea mays
TATA-box	TATA	14	4	+	Arabidopsis thaliana
TATA-box	TATA	697	4	+	Arabidopsis thaliana
TATA-box	TATACA	731	6	-	Helianthus annuus
TATA-box	TATA	733	4	+	Arabidopsis thaliana
TATA-box	ATATAA	1013	6	+	Brassica oleracea
TATA-box	TATA	1014	4	-	Arabidopsis thaliana
TATA-box	TATA	1540	4	-	Arabidopsis thaliana
TATA-box	ATATAT	1893	6	-	Brassica napus
TATA-box	TATATA	1894	6	-	Arabidopsis thaliana
TATA-box	ATATAT	1895	6	-	Brassica napus
TATA-box	TATA	1896	4	-	Arabidopsis thaliana
DRE core	GCCGAC	452	6	+	Arabidopsis thaliana
DRE core	GCCGAC	714	6	+	Arabidopsis thaliana
DRE core	GCCGAC	1442	6	-	Arabidopsis thaliana
AT~TATA-box	TATATA	1894	6	-	Arabidopsis thaliana
CAT-box	GCCACT	375	6	+	Arabidopsis thaliana
CAT-box	GCCACT	1294	6	+	Arabidopsis thaliana
MYC	CATGTG	41	6	-	Arabidopsis thaliana
MYC	CATGTG	115	6	+	Arabidopsis thaliana
MYC	CAATTG	164	6	+	Arabidopsis thaliana
MYC	CAATTG	390	6	+	Arabidopsis thaliana
MYC	CAATTG	492	6	+	Arabidopsis thaliana
MYC	CAATTG	652	6	+	Arabidopsis thaliana
MYC	CATGTG	803	6	-	Arabidopsis thaliana
MYC	CAATTG	1273	6	-	Arabidopsis thaliana
O2-site	GATGACATGG	890	9	-	Zea mays
CAAT-box	CAAT	85	4	-	Nicotiana glutinosa
CAAT-box	CAAT	149	4	-	Nicotiana glutinosa
CAAT-box	CAAT	156	4	+	Nicotiana glutinosa
CAAT-box	CAAT	164	4	+	Nicotiana glutinosa
CAAT-box	CAAT	166	4	-	Nicotiana glutinosa
CAAT-box	CAAT	237	4	-	Nicotiana glutinosa
CAAT-box	CAAT	298	4	+	Nicotiana glutinosa
CAAT-box	CCAAT	323	5	+	Arabidopsis thaliana
CAAT-box	CAAT	324	4	+	Nicotiana glutinosa
CAAT-box	CCAAT	340	5	-	Arabidopsis thaliana
CAAT-box	CAAT	390	4	+	Nicotiana glutinosa
CAAT-box	CAAT	392	4	-	Nicotiana glutinosa
CAAT-box	CAAT	492	4	+	Nicotiana glutinosa
CAAT-box	CAAT	494	4	-	Nicotiana glutinosa
CAAT-box	CAAAT	537	5	-	Pisum sativum
CAAT-box	CAAT	609	4	+	Nicotiana glutinosa
CAAT-box	CAAT	652	4	+	Nicotiana glutinosa
CAAT-box	CAAT	654	4	-	Nicotiana glutinosa
CAAT-box	CAAAT	741	5	+	Pisum sativum
CAAT-box	CAAT	906	4	+	Nicotiana glutinosa
CAAT-box	CAAAT	937	5	-	Pisum sativum
CAAT-box	CAAT	978	4	-	Nicotiana glutinosa
CAAT-box	CAAT	995	4	+	Nicotiana glutinosa
CAAT-box	CAAT	1020	4	-	Nicotiana glutinosa
CAAT-box	CAAAT	1039	5	-	Pisum sativum
CAAT-box	CCAAT	1148	5	-	Arabidopsis thaliana
CAAT-box	CCAAT	1236	5	-	Arabidopsis thaliana
CAAT-box	CAAT	1241	4	+	Nicotiana glutinosa
CAAT-box	CCAAT	1272	5	+	Arabidopsis thaliana
CAAT-box	CAAT	1273	4	+	Nicotiana glutinosa
CAAT-box	CAAT	1275	4	-	Nicotiana glutinosa
CAAT-box	CAAT	1458	4	-	Nicotiana glutinosa
CAAT-box	CAAT	1465	4	-	Nicotiana glutinosa
CAAT-box	CAAT	1676	4	+	Nicotiana glutinosa
CAAT-box	CAAAT	1776	5	-	Pisum sativum
CAAT-box	CAAT	1820	4	+	Nicotiana glutinosa
CAAT-box	CAAT	1924	4	-	Nicotiana glutinosa

## Sheet: tae-miR5200-B2
Table S4. Cis-acting elements in the promoter region of the tae-miR5200-B2
Cis-acting Element ID	Base Sequence	Start Position	Length of Base Sequence	Sequence Strand (+/-)	Information Source
TCCC-motif	TCTCCCT	410	7	-	Spinacia oleracea
TCCC-motif	TCTCCCT	977	7	+	Spinacia oleracea
MBS	CAACTG	1098	6	+	Arabidopsis thaliana
MBS	CAACTG	1747	6	+	Arabidopsis thaliana
TGACG-motif	TGACG	1102	5	+	Hordeum vulgare
TGACG-motif	TGACG	1709	5	+	Hordeum vulgare
DRE core	GCCGAC	55	6	+	Arabidopsis thaliana
DRE core	GCCGAC	783	6	-	Arabidopsis thaliana
DRE core	GCCGAC	1472	6	-	Arabidopsis thaliana
Myb	CAACTG	1098	6	+	Arabidopsis thaliana
Myb	CAACTG	1747	6	+	Arabidopsis thaliana
Box 4	ATTAAT	1212	6	-	Petroselinum crispum
Box 4	ATTAAT	1817	6	-	Petroselinum crispum
MYC	CATGTG	144	6	-	Arabidopsis thaliana
MYC	CAATTG	614	6	+	Arabidopsis thaliana
O2-site	GATGACATGG	231	9	-	Zea mays
CAAT-box	CAAAT	82	5	+	Pisum sativum
CAAT-box	CAAT	247	4	+	Nicotiana glutinosa
CAAT-box	CAAAT	278	5	-	Pisum sativum
CAAT-box	CAAT	319	4	-	Nicotiana glutinosa
CAAT-box	CAAT	336	4	+	Nicotiana glutinosa
CAAT-box	CAAT	361	4	-	Nicotiana glutinosa
CAAT-box	CAAAT	380	5	-	Pisum sativum
CAAT-box	CCAAT	489	5	-	Arabidopsis thaliana
CAAT-box	CCAAT	577	5	-	Arabidopsis thaliana
CAAT-box	CAAT	582	4	+	Nicotiana glutinosa
CAAT-box	CCAAT	613	5	+	Arabidopsis thaliana
CAAT-box	CAAT	614	4	+	Nicotiana glutinosa
CAAT-box	CAAT	616	4	-	Nicotiana glutinosa
CAAT-box	CAAT	799	4	-	Nicotiana glutinosa
CAAT-box	CAAT	806	4	-	Nicotiana glutinosa
CAAT-box	CAAT	1017	4	+	Nicotiana glutinosa
CAAT-box	CAAAT	1117	5	-	Pisum sativum
CAAT-box	CAAT	1161	4	+	Nicotiana glutinosa
CAAT-box	CAAT	1265	4	-	Nicotiana glutinosa
CAAT-box	CAAT	1404	4	-	Nicotiana glutinosa
CAAT-box	CAAT	1434	4	-	Nicotiana glutinosa
CAAT-box	CAAAT	1582	5	-	Pisum sativum
CAAT-box	CAAAT	1606	5	+	Pisum sativum
CAAT-box	CAAT	1643	4	-	Nicotiana glutinosa
CAAT-box	CAAAT	1651	5	+	Pisum sativum
CAAT-box	CAAAT	1700	5	+	Pisum sativum
CAAT-box	CAAT	1774	4	+	Nicotiana glutinosa
CAAT-box	CAAT	1839	4	-	Nicotiana glutinosa
CAAT-box	CAAT	1848	4	+	Nicotiana glutinosa
CAAT-box	CAAT	1875	4	+	Nicotiana glutinosa
OCT	CGCGGATC	844	8	-	Zea mays
ABRE3a	TACGTG	755	6	+	Zea mays
ABRE3a	TACGTG	854	6	-	Zea mays
ABRE3a	TACGTG	883	6	+	Zea mays
as-1	TGACG	1102	5	+	Arabidopsis thaliana
as-1	TGACG	1709	5	+	Arabidopsis thaliana
ABRE	CGTACGTGCA	753	9	+	Hordeum vulgare
ABRE	ACGTG	756	5	+	Arabidopsis thaliana
ABRE	ACGTG	854	5	-	Arabidopsis thaliana
ABRE	ACGTG	884	5	+	Arabidopsis thaliana
ABRE	GCAACGTGTC	964	9	-	Hordeum vulgare
ABRE	ACGTG	966	5	-	Arabidopsis thaliana
TATA-box	TATA	38	4	+	Arabidopsis thaliana
TATA-box	TATACA	72	6	-	Helianthus annuus
TATA-box	TATA	74	4	+	Arabidopsis thaliana
TATA-box	ATATAA	354	6	+	Brassica oleracea
TATA-box	TATA	355	4	+	Arabidopsis thaliana
TATA-box	TATA	881	4	+	Arabidopsis thaliana
TATA-box	ATATAT	1234	6	-	Brassica napus
TATA-box	TATATA	1235	6	-	Arabidopsis thaliana
TATA-box	ATATAT	1236	6	-	Brassica napus
TATA-box	TATA	1237	4	-	Arabidopsis thaliana
TATA-box	TATACA	1497	6	-	Helianthus annuus
TATA-box	TATA	1499	4	-	Arabidopsis thaliana
TATA-box	ATATAT	1543	6	-	Brassica napus
TATA-box	TATATA	1544	6	-	Arabidopsis thaliana
TATA-box	ATATAT	1545	6	-	Brassica napus
TATA-box	TATA	1546	4	-	Arabidopsis thaliana
TATA-box	TATAAAA	1593	7	-	Pisum sativum
TATA-box	TATAAA	1594	6	-	Helianthus annuus
TATA-box	TATAA	1595	5	-	Arabidopsis thaliana
TATA-box	TATA	1596	4	-	Arabidopsis thaliana
TATA-box	ccTATAAAaa	1666	9	+	Arabidopsis thaliana
TATA-box	TACAAAA	1668	7	+	Oryza sativa
TATA-box	TACAAAA	1683	7	-	Oryza sativa
TATA-box	ATATAT	1808	6	-	Brassica napus
TATA-box	TATA	1809	4	-	Arabidopsis thaliana
AT~TATA-box	TATATA	1235	6	-	Arabidopsis thaliana
AT~TATA-box	TATATA	1544	6	-	Arabidopsis thaliana
Unnamed__4	CTCC	229	4	+	Petroselinum hortense
Unnamed__4	CTCC	252	4	+	Petroselinum hortense
Unnamed__4	CTCC	412	4	-	Petroselinum hortense
Unnamed__4	CTCC	430	4	+	Petroselinum hortense
Unnamed__4	CTCC	662	4	+	Petroselinum hortense
Unnamed__4	CTCC	677	4	-	Petroselinum hortense
Unnamed__4	CTCC	685	4	-	Petroselinum hortense
Unnamed__4	CTCC	735	4	+	Petroselinum hortense
Unnamed__4	CTCC	743	4	+	Petroselinum hortense
Unnamed__4	CTCC	775	4	+	Petroselinum hortense
Unnamed__4	CTCC	867	4	+	Petroselinum hortense
Unnamed__4	CTCC	954	4	+	Petroselinum hortense
Unnamed__4	CTCC	978	4	+	Petroselinum hortense
Unnamed__4	CTCC	982	4	+	Petroselinum hortense
Unnamed__4	CTCC	989	4	+	Petroselinum hortense
Unnamed__4	CTCC	1144	4	+	Petroselinum hortense
Unnamed__4	CTCC	1253	4	-	Petroselinum hortense
Unnamed__4	CTCC	1414	4	+	Petroselinum hortense
Unnamed__4	CTCC	1467	4	+	Petroselinum hortense
Unnamed__4	CTCC	1769	4	+	Petroselinum hortense
DRE1	ACCGAGA	1223	7	+	Zea mays
AAGAA-motif	GAAAGAA	1228	7	+	Avena sativa
AAGAA-motif	gGTAAAGAAA	1694	9	+	Avena sativa
ABRE4	CACGTA	755	6	-	Zea mays
ABRE4	CACGTA	854	6	+	Zea mays
ABRE4	CACGTA	883	6	-	Zea mays
ARE	AAACCA	541	6	+	Zea mays
ARE	AAACCA	1122	6	-	Zea mays
G-Box	TCCACATGGCA	142	10	+	Triticum aestivum
G-Box	CACGTT	966	6	+	Pisum sativum
LTR	CCGAAA	392	6	-	Hordeum vulgare
MYB-like sequence	TAACCA	1620	6	-	Arabidopsis thaliana
Sp1	GGGCGG	870	6	-	Oryza sativa
GT1-motif	GGTTAA	1621	6	+	Arabidopsis thaliana
Unnamed__2	CCCCGG	60	6	+	Zea mays
CCAAT-box	CAACGG	672	6	-	Hordeum vulgare
G-box	TACGTG	755	6	+	Arabidopsis thaliana
G-box	TACGTG	854	6	-	Arabidopsis thaliana
G-box	TACGTG	883	6	+	Arabidopsis thaliana
ATCT-motif	AATCTAATCC	295	9	-	Pisum sativum
Unnamed__1	GCCACGTGGC	142	9	+	Petunia sp.
Unnamed__1	CGTGG	259	5	-	Zea mays
Unnamed__1	CGTGG	824	5	-	Zea mays
Unnamed__1	CGTGG	853	5	-	Zea mays
CAT-box	GCCACT	635	6	+	Arabidopsis thaliana
CAT-box	GCCACT	1447	6	+	Arabidopsis thaliana
CGTCA-motif	CGTCA	1102	5	-	Hordeum vulgare
CGTCA-motif	CGTCA	1709	5	-	Hordeum vulgare
TGA-box	TGACGTAA	1102	8	+	Glycine max
MYB	CAACCA	310	6	-	Arabidopsis thaliana
MYB	CAACCA	558	6	+	Arabidopsis thaliana
MYB	CAACCA	1550	6	-	Arabidopsis thaliana
MYB	TAACCA	1620	6	-	Arabidopsis thaliana
TGA-element	AACGAC	399	6	-	Brassica oleracea
MYB recognition site	CCGTTG	672	6	+	Arabidopsis thaliana

## Sheet: tae-miR5200-B3
Table S4. Cis-acting elements in the promoter region of the tae-miR5200-B3
Cis-acting Element ID	Base Sequence	Start Position	Length of Base Sequence	Sequence Strand (+/-)	Information Source
TCCC-motif	TCTCCCT	237	7	+	Spinacia oleracea
WRE3	CCACCT	1514	6	-	Pisum sativum
O2-site	GATGACATGG	1577	9	-	Zea mays
MYB-like sequence	TAACCA	880	6	-	Arabidopsis thaliana
MYB-like sequence	TAACCA	1471	6	+	Arabidopsis thaliana
GT1-motif	GGTTAA	881	6	+	Arabidopsis thaliana
Unnamed__1	CGTGG	84	5	-	Zea mays
Unnamed__1	CGTGG	113	5	-	Zea mays
DRE1	ACCGAGA	483	7	+	Zea mays
Unnamed__4	CTCC	3	4	+	Petroselinum hortense
Unnamed__4	CTCC	35	4	+	Petroselinum hortense
Unnamed__4	CTCC	127	4	+	Petroselinum hortense
Unnamed__4	CTCC	214	4	+	Petroselinum hortense
Unnamed__4	CTCC	238	4	+	Petroselinum hortense
Unnamed__4	CTCC	242	4	+	Petroselinum hortense
Unnamed__4	CTCC	249	4	+	Petroselinum hortense
Unnamed__4	CTCC	404	4	+	Petroselinum hortense
Unnamed__4	CTCC	513	4	-	Petroselinum hortense
Unnamed__4	CTCC	674	4	+	Petroselinum hortense
Unnamed__4	CTCC	727	4	+	Petroselinum hortense
Unnamed__4	CTCC	1029	4	+	Petroselinum hortense
Unnamed__4	CTCC	1269	4	+	Petroselinum hortense
Unnamed__4	CTCC	1330	4	+	Petroselinum hortense
Unnamed__4	CTCC	1359	4	+	Petroselinum hortense
Unnamed__4	CTCC	1740	4	+	Petroselinum hortense
Unnamed__4	CTCC	1851	4	-	Petroselinum hortense
TGACG-motif	TGACG	362	5	+	Hordeum vulgare
TGACG-motif	TGACG	969	5	+	Hordeum vulgare
MBS	CAACTG	358	6	+	Arabidopsis thaliana
MBS	CAACTG	1007	6	+	Arabidopsis thaliana
MYB	CAACCA	810	6	-	Arabidopsis thaliana
MYB	TAACCA	880	6	-	Arabidopsis thaliana
MYB	TAACCA	1471	6	+	Arabidopsis thaliana
MYB	CAACCA	1633	6	+	Arabidopsis thaliana
P-box	CCTTTTG	1382	7	-	Oryza sativa
TGA-box	TGACGTAA	362	8	+	Glycine max
chs-CMA2a	TCACTTGA	1310	8	+	Petroselinum crispum
Myb	CAACTG	358	6	+	Arabidopsis thaliana
Myb	CAACTG	1007	6	+	Arabidopsis thaliana
DRE core	GCCGAC	43	6	-	Arabidopsis thaliana
DRE core	GCCGAC	732	6	-	Arabidopsis thaliana
Sp1	GGGCGG	130	6	-	Oryza sativa
ABRE4	CACGTA	15	6	-	Zea mays
ABRE4	CACGTA	114	6	+	Zea mays
ABRE4	CACGTA	143	6	-	Zea mays
Box 4	ATTAAT	472	6	+	Petroselinum crispum
Box 4	ATTAAT	1077	6	-	Petroselinum crispum
CAT-box	GCCACT	707	6	+	Arabidopsis thaliana
CAT-box	GCCACT	1731	6	+	Arabidopsis thaliana
ACE	CTAACGTATT	1437	9	+	Petroselinum crispum
TCT-motif	TCTTAC	1967	6	-	Arabidopsis thaliana
AT~TATA-box	TATATA	495	6	+	Arabidopsis thaliana
AT~TATA-box	TATATA	804	6	+	Arabidopsis thaliana
AT~TATA-box	TATATA	1352	6	-	Arabidopsis thaliana
AT~TATA-box	TATATA	1427	6	-	Arabidopsis thaliana
ARE	AAACCA	382	6	-	Zea mays
ARE	AAACCA	1717	6	-	Zea mays
TATA-box	TATA	141	4	+	Arabidopsis thaliana
TATA-box	ATATAT	494	6	+	Brassica napus
TATA-box	TATATA	495	6	+	Arabidopsis thaliana
TATA-box	ATATAT	496	6	+	Brassica napus
TATA-box	TATA	497	4	+	Arabidopsis thaliana
TATA-box	TATACA	757	6	-	Helianthus annuus
TATA-box	TATA	759	4	+	Arabidopsis thaliana
TATA-box	ATATAT	803	6	+	Brassica napus
TATA-box	TATATA	804	6	+	Arabidopsis thaliana
TATA-box	ATATAT	805	6	+	Brassica napus
TATA-box	TATA	806	4	+	Arabidopsis thaliana
TATA-box	TATAAAA	853	7	-	Pisum sativum
TATA-box	TATAAA	854	6	-	Helianthus annuus
TATA-box	TATAA	855	5	-	Arabidopsis thaliana
TATA-box	TATA	856	4	+	Arabidopsis thaliana
TATA-box	ccTATAAAaa	926	9	+	Arabidopsis thaliana
TATA-box	TACAAAA	928	7	+	Oryza sativa
TATA-box	TACAAAA	943	7	-	Oryza sativa
TATA-box	ATATAT	1068	6	-	Brassica napus
TATA-box	TATA	1069	4	-	Arabidopsis thaliana
TATA-box	TATACA	1350	6	-	Helianthus annuus
TATA-box	TATATA	1352	6	-	Arabidopsis thaliana
TATA-box	TATA	1354	4	-	Arabidopsis thaliana
TATA-box	TATATA	1427	6	-	Arabidopsis thaliana
TATA-box	TATA	1429	4	-	Arabidopsis thaliana
TATA-box	TATAAAA	1466	7	-	Pisum sativum
TATA-box	TATAAA	1467	6	-	Helianthus annuus
TATA-box	TATAA	1468	5	-	Arabidopsis thaliana
TATA-box	TATA	1469	4	-	Arabidopsis thaliana
ABRE	CGTACGTGCA	13	9	+	Hordeum vulgare
ABRE	ACGTG	16	5	+	Arabidopsis thaliana
ABRE	ACGTG	114	5	-	Arabidopsis thaliana
ABRE	ACGTG	144	5	+	Arabidopsis thaliana
ABRE	GCAACGTGTC	224	9	-	Hordeum vulgare
ABRE	ACGTG	226	5	-	Arabidopsis thaliana
ABRE	GCAACGTGTC	1302	9	+	Hordeum vulgare
ABRE	CACGTG	1619	6	-	Arabidopsis thaliana
ABRE	ACGTG	1620	5	+	Arabidopsis thaliana
G-Box	CACGTT	226	6	+	Pisum sativum
G-Box	CACGTG	1619	6	-	Pisum sativum
as-1	TGACG	362	5	+	Arabidopsis thaliana
as-1	TGACG	969	5	+	Arabidopsis thaliana
CAAT-box	CAAT	59	4	-	Nicotiana glutinosa
CAAT-box	CAAT	66	4	-	Nicotiana glutinosa
CAAT-box	CAAT	277	4	+	Nicotiana glutinosa
CAAT-box	CAAAT	377	5	-	Pisum sativum
CAAT-box	CAAT	421	4	+	Nicotiana glutinosa
CAAT-box	CAAT	525	4	-	Nicotiana glutinosa
CAAT-box	CAAT	664	4	-	Nicotiana glutinosa
CAAT-box	CAAT	694	4	-	Nicotiana glutinosa
CAAT-box	CAAAT	842	5	-	Pisum sativum
CAAT-box	CAAAT	866	5	+	Pisum sativum
CAAT-box	CAAT	903	4	-	Nicotiana glutinosa
CAAT-box	CAAAT	911	5	+	Pisum sativum
CAAT-box	CAAAT	960	5	+	Pisum sativum
CAAT-box	CAAT	1034	4	+	Nicotiana glutinosa
CAAT-box	CAAT	1099	4	-	Nicotiana glutinosa
CAAT-box	CAAT	1108	4	+	Nicotiana glutinosa
CAAT-box	CAAT	1135	4	+	Nicotiana glutinosa
CAAT-box	CAAT	1288	4	-	Nicotiana glutinosa
CAAT-box	CAAT	1293	4	-	Nicotiana glutinosa
CAAT-box	CCAAT	1339	5	+	Arabidopsis thaliana
CAAT-box	CAAT	1340	4	+	Nicotiana glutinosa
CAAT-box	CAAT	1347	4	+	Nicotiana glutinosa
CAAT-box	CCAAT	1361	5	+	Arabidopsis thaliana
CAAT-box	CAAT	1362	4	+	Nicotiana glutinosa
CAAT-box	CAAAT	1479	5	+	Pisum sativum
CAAT-box	CAAT	1504	4	+	Nicotiana glutinosa
CAAT-box	CAAT	1704	4	+	Nicotiana glutinosa
CAAT-box	CAAT	1728	4	-	Nicotiana glutinosa
CAAT-box	CAAT	1802	4	+	Nicotiana glutinosa
CAAT-box	CAAT	1806	4	+	Nicotiana glutinosa
CAAT-box	CAAT	1841	4	+	Nicotiana glutinosa
OCT	CGCGGATC	104	8	-	Zea mays
AAGAA-motif	GAAAGAA	488	7	+	Avena sativa
AAGAA-motif	gGTAAAGAAA	954	9	+	Avena sativa
ABRE3a	TACGTG	15	6	+	Zea mays
ABRE3a	TACGTG	114	6	-	Zea mays
ABRE3a	TACGTG	143	6	+	Zea mays
G-box	TACGTG	15	6	+	Arabidopsis thaliana
G-box	TACGTG	114	6	-	Arabidopsis thaliana
G-box	TACGTG	143	6	+	Arabidopsis thaliana
G-box	CACGTG	1619	6	-	Arabidopsis thaliana
CGTCA-motif	CGTCA	362	5	-	Hordeum vulgare
CGTCA-motif	CGTCA	969	5	-	Hordeum vulgare

## Sheet: tae-miR5200-D1
Table S4. Cis-acting elements in the promoter region of the tae-miR5200-D1
Cis-acting Element ID	Base Sequence	Start Position	Length of Base Sequence	Sequence Strand (+/-)	Information Source
TATA-box	ATATAT	121	6	+	Brassica napus
TATA-box	TATA	122	4	+	Arabidopsis thaliana
TATA-box	ATATAT	310	6	+	Brassica napus
TATA-box	TATA	311	4	+	Arabidopsis thaliana
TATA-box	TATA	669	4	+	Arabidopsis thaliana
TATA-box	TATACA	703	6	-	Helianthus annuus
TATA-box	TATA	705	4	+	Arabidopsis thaliana
TATA-box	TATA	1472	4	-	Arabidopsis thaliana
TATA-box	ATATAT	1620	6	-	Brassica napus
TATA-box	TATA	1621	4	-	Arabidopsis thaliana
TATA-box	ATATAT	1828	6	-	Brassica napus
TATA-box	TATATA	1829	6	-	Arabidopsis thaliana
TATA-box	ATATAT	1830	6	-	Brassica napus
TATA-box	TATA	1831	4	-	Arabidopsis thaliana
TATA-box	TACAAAA	1871	7	-	Oryza sativa
TATA-box	TATA	1893	4	-	Arabidopsis thaliana
dOCT	CACGGATC	556	8	+	Zea mays
CCAAT-box	CAACGG	1256	6	-	Hordeum vulgare
Unnamed__2	CCCCGG	691	6	+	Zea mays
MYB recognition site	CCGTTG	1256	6	+	Arabidopsis thaliana
ABRE3a	TACGTG	9	6	+	Zea mays
ABRE3a	TACGTG	1474	6	+	Zea mays
ABRE3a	TACGTG	1792	6	-	Zea mays
Myb	TAACTG	402	6	-	Arabidopsis thaliana
ABRE4	CACGTA	9	6	-	Zea mays
ABRE4	CACGTA	1474	6	-	Zea mays
ABRE4	CACGTA	1792	6	+	Zea mays
TCCC-motif	TCTCCCT	1008	7	+	Spinacia oleracea
TCCC-motif	TCTCCCT	1568	7	+	Spinacia oleracea
GARE-motif	TCTGTTG	754	7	+	Brassica oleracea
GATA-motif	AAGATAAGATT	327	10	+	Arabidopsis thaliana
AT~TATA-box	TATATA	1829	6	-	Arabidopsis thaliana
G-box	TACGTG	9	6	+	Arabidopsis thaliana
G-box	CACGTC	1023	6	+	Zea mays
G-box	TACGTG	1474	6	+	Arabidopsis thaliana
G-box	TACGTG	1792	6	-	Arabidopsis thaliana
Unnamed__1	CGTGG	161	5	+	Zea mays
Unnamed__1	CGTGG	452	5	+	Zea mays
Unnamed__1	CGTGG	555	5	-	Zea mays
Unnamed__1	CGTGG	563	5	-	Zea mays
Unnamed__1	GCCACGTGGC	773	9	+	Petunia sp.
Unnamed__1	CGTGG	890	5	-	Zea mays
Unnamed__1	CGTGG	1408	5	-	Zea mays
Unnamed__1	CGTGG	1662	5	+	Zea mays
CAT-box	GCCACT	1219	6	+	Arabidopsis thaliana
ABRE	ACGTG	10	5	+	Arabidopsis thaliana
ABRE	ACGTG	807	5	-	Arabidopsis thaliana
ABRE	CGCACGTGTC	1021	9	-	Hordeum vulgare
ABRE	ACGTG	1023	5	-	Arabidopsis thaliana
ABRE	GCCGCGTGGC	1226	9	-	Oryza sativa
ABRE	ACGTG	1475	5	+	Arabidopsis thaliana
ABRE	GCAACGTGTC	1555	9	-	Hordeum vulgare
ABRE	ACGTG	1557	5	-	Arabidopsis thaliana
ABRE	ACGTG	1792	5	-	Arabidopsis thaliana
MYB	CAACAG	755	6	-	Arabidopsis thaliana
MYB	CAACAG	840	6	+	Arabidopsis thaliana
MYB	CAACCA	1137	6	+	Arabidopsis thaliana
MYC	CAATTG	362	6	+	Arabidopsis thaliana
MYC	CAATTG	624	6	+	Arabidopsis thaliana
MYC	CATGTG	775	6	-	Arabidopsis thaliana
MYC	CAATTG	1198	6	-	Arabidopsis thaliana
G-Box	TCCACATGGCA	773	10	+	Triticum aestivum
G-Box	CACGTT	807	6	+	Pisum sativum
G-Box	CACGTT	1557	6	+	Pisum sativum
Unnamed__4	CTCC	73	4	+	Petroselinum hortense
Unnamed__4	CTCC	860	4	+	Petroselinum hortense
Unnamed__4	CTCC	883	4	+	Petroselinum hortense
Unnamed__4	CTCC	1009	4	+	Petroselinum hortense
Unnamed__4	CTCC	1074	4	+	Petroselinum hortense
Unnamed__4	CTCC	1077	4	+	Petroselinum hortense
Unnamed__4	CTCC	1246	4	+	Petroselinum hortense
Unnamed__4	CTCC	1269	4	-	Petroselinum hortense
Unnamed__4	CTCC	1319	4	+	Petroselinum hortense
Unnamed__4	CTCC	1327	4	+	Petroselinum hortense
Unnamed__4	CTCC	1359	4	+	Petroselinum hortense
Unnamed__4	CTCC	1365	4	+	Petroselinum hortense
Unnamed__4	CTCC	1545	4	+	Petroselinum hortense
Unnamed__4	CTCC	1569	4	+	Petroselinum hortense
Unnamed__4	CTCC	1573	4	+	Petroselinum hortense
Unnamed__4	CTCC	1580	4	+	Petroselinum hortense
Unnamed__4	CTCC	1736	4	+	Petroselinum hortense
Unnamed__4	CTCC	1847	4	-	Petroselinum hortense
TCA-element	CCATCTTTTT	297	9	-	Nicotiana tabacum
STRE	AGGGG	137	5	-	Arabidopsis thaliana
STRE	AGGGG	568	5	+	Arabidopsis thaliana
Myb-binding site	CAACAG	755	6	-	Nicotiana tabacum
Myb-binding site	CAACAG	840	6	+	Nicotiana tabacum
CAAT-box	CAAT	49	4	-	Nicotiana glutinosa
CAAT-box	CAAT	61	4	-	Nicotiana glutinosa
CAAT-box	CAAT	119	4	+	Nicotiana glutinosa
CAAT-box	CAAT	225	4	+	Nicotiana glutinosa
CAAT-box	CAAT	250	4	-	Nicotiana glutinosa
CAAT-box	CAAT	308	4	+	Nicotiana glutinosa
CAAT-box	CAAT	362	4	+	Nicotiana glutinosa
CAAT-box	CAAT	364	4	-	Nicotiana glutinosa
CAAT-box	CAAT	464	4	+	Nicotiana glutinosa
CAAT-box	CAAT	486	4	-	Nicotiana glutinosa
CAAT-box	CAAT	593	4	+	Nicotiana glutinosa
CAAT-box	CAAT	624	4	+	Nicotiana glutinosa
CAAT-box	CAAT	626	4	-	Nicotiana glutinosa
CAAT-box	CAAT	701	4	-	Nicotiana glutinosa
CAAT-box	CAAAT	713	5	+	Pisum sativum
CAAT-box	CAAT	878	4	+	Nicotiana glutinosa
CAAT-box	CAAT	909	4	-	Nicotiana glutinosa
CAAT-box	CAAT	921	4	+	Nicotiana glutinosa
CAAT-box	CAAAT	926	5	-	Pisum sativum
CAAT-box	CAAT	938	4	-	Nicotiana glutinosa
CAAT-box	CAAAT	957	5	-	Pisum sativum
CAAT-box	CCAAT	1068	5	-	Arabidopsis thaliana
CAAT-box	CCAAT	1156	5	-	Arabidopsis thaliana
CAAT-box	CAAT	1161	4	+	Nicotiana glutinosa
CAAT-box	CCAAT	1197	5	+	Arabidopsis thaliana
CAAT-box	CAAT	1198	4	+	Nicotiana glutinosa
CAAT-box	CAAT	1200	4	-	Nicotiana glutinosa
CAAT-box	CAAT	1383	4	-	Nicotiana glutinosa
CAAT-box	CAAT	1390	4	-	Nicotiana glutinosa
CAAT-box	CAAT	1608	4	+	Nicotiana glutinosa
CAAT-box	CAAT	1753	4	+	Nicotiana glutinosa
DRE core	GCCGAC	424	6	+	Arabidopsis thaliana
DRE core	GCCGAC	686	6	+	Arabidopsis thaliana
3-AF3 binding site	CACTATCTAAC	262	10	+	Pisum sativum
AAGAA-motif	GAAAGAA	356	7	-	Avena sativa
AAGAA-motif	GAAAGAA	1822	7	+	Avena sativa
ARE	AAACCA	1120	6	+	Zea mays
ARE	AAACCA	1713	6	-	Zea mays
OCT	CGCGGATC	1428	8	-	Zea mays
