# Supplementary material for: Genome-Wide Identification of 13 miR5200 Loci in Wheat and Investigation of Their Regulatory Roles Under Stress
Source: Genes (Basel). 2025 Nov 9;16(11):1349. doi: 10.3390/genes16111349 (PMC12652891; doi:10.3390/genes16111349)
Supplement: Supplementary file 1 [file genes-16-01349-s001.zip › Table S5.xlsx]

## Sheet: Sheet1
Table 5. Numerical fold change of miR5200 relative expression level in stress responses
#	0 h	1 h	2 h	6 h	12 h	24 h	48 h
Cold stress	1	1.11821	5.58089	2.72082	2.13135	0.712179	1.60986
Drought stress	1	1.93015	0.758966	3.77371	2.62627	5.05967	13.9221
Salt stress	1	3.04542	0.46619	2.55101	3.31727	0.985933	1.59285
SA stress	1	/	1.59539	3.89458	1.79781	1.17231	0.968824
ABA stress	1	/	3.593	4.68589	1.76957	1.47492	0.87249
IAA stress	1	/	3.73297	4.5511	6.38779	2.86846	3.51752
GA3 stress	1	/	1.3153	2.88384	0.804879	1.31268	0.982932
MeJA stress	1	/	1.03586	1.93379	1.23883	0.944217	1.362
Control for low-temperature, drought, and salt stresses	1	1.19669	1.27195	0.873019	1.01234	1.01886	1.07815
Control for hormone stress	1.02482	1.09382	1.28077	1.02765	1.17599	1.01886	1.07815
